# Supplementary material for: Pilot Randomized Controlled Trial of iCanWork: Theory-Guided Return-to-Work Intervention for Individuals Touched by Cancer
Source: Curr Oncol. 2025 May 1;32(5):266. doi: 10.3390/curroncol32050266 (PMC12110094; doi:10.3390/curroncol32050266)
Supplement: Supplementary file 1 [file curroncol-32-00266-s001.zip]

Archive with 1 entries (1 files):
- curroncol-3497466-supplementary.pdf
